# Supplementary material for: Machine Learning Quantitative Structure–Property Relationships as a Function of Ionic Liquid Cations for the Gas-Ionic Liquid Partition Coefficient of Hydrocarbons
Source: Int J Mol Sci. 2022 Jul 7;23(14):7534. doi: 10.3390/ijms23147534 (PMC9323540; doi:10.3390/ijms23147534)
Supplement: Supplementary file 1 [file ijms-23-07534-s001.zip]

Archive with 1 entries (1 files):
- ijms-1721540-supplementary.pdf
